# Supplementary material for: Beyond borders: Decoding the influence of economic development, money confidence, financial market, and purchasing power on currency internationalization
Source: PLoS One. 2025 Feb 11;20(2):e0317765. doi: 10.1371/journal.pone.0317765 (PMC11813152; doi:10.1371/journal.pone.0317765)
Supplement: S1 Data — (XLSX) [file pone.0317765.s001.xlsx]

## Sheet: Sheet1
Country	GDPShare	GDPGrowth	FDI	Real GDP	Gold share	FX	Private CreditShare	MarketCapShare	KAOPEN	M2Share	CPI	Big Mac Index	PPI	KOFTrGIdj	KOFFiGIdj
AUSTRALIA	0.0286592	0.591093	0.35411	0.0119921	0.0059293	0.0010679	0	0.0457957	0.641924	0.0349354	0.245334	0.0503853	0.537238	0.579021	0.485747
AUSTRALIA	0.0254316	0.517474	0.348678	0.0102723	0.00600646	0.000970579	0.00849781	0.0473329	0.641924	0.0510751	0.253889	0.0465243	0.707211	0.596676	0.541995
AUSTRALIA	0.0255745	0.594752	0.353802	0.0110368	0.00737816	0.00149967	0.0480601	0.0391486	0.641924	0.0667882	0.496331	0.0607586	0.867636	0.582616	0.591398
AUSTRALIA	0.0275431	0.55983	0.346425	0.014426	0.00906882	0.00451513	0.0743517	0.0434921	0.641924	0.104251	0.538674	0.0972283	0.853007	0.582925	0.659077
AUSTRALIA	0.0339107	0.603581	0.390551	0.0213455	0.00951813	0.00553867	0.0958311	0.0532474	0.641924	0.0796223	0.604889	0.15684	0.72631	0.594933	0.667019
AUSTRALIA	0.0359298	0.561506	0.302097	0.0251628	0.0111329	0.00737493	0.126314	0.0557338	0.641924	0.0642779	0.545607	0.189515	0.658246	0.646661	0.672097
AUSTRALIA	0.0355805	0.545153	0.374478	0.0276406	0.0137416	0.0104106	0.157772	0.0663852	0.641924	0.0819743	0.398761	0.181047	0.599611	0.677087	0.72935
AUSTRALIA	0.0362202	0.586214	0.392544	0.0326605	0.0180127	0.00296976	0.210793	0.0645196	0.641924	0.112377	0.607549	0.255275	0.737365	0.682574	0.77306
AUSTRALIA	0.0420664	0.430553	0.393481	0.042143	0.0190334	0.00431448	0.235502	0.0348176	0.641924	0.0655844	0.263555	0.315539	0.456686	0.676836	0.654611
AUSTRALIA	0.0382445	0.510707	0.372048	0.0361573	0.0236385	0.0052963	0.274806	0.0534429	0.641924	0.138012	0.702191	0.265274	0.875797	0.674348	0.729269
AUSTRALIA	0.0445721	0.524011	0.380539	0.0465242	0.030397	0.00519772	0.253644	0.0493587	0.641924	0.13914	0.507085	0.384611	0.855958	0.705326	0.713588
AUSTRALIA	0.0499975	0.531327	0.42001	0.0582962	0.0345035	0.00615827	0.24269	0.0355009	0.641924	0.117279	0.441522	0.54578	0.697536	0.712076	0.682395
AUSTRALIA	0.0549927	0.591126	0.409598	0.0652938	0.0361592	0.00655994	0.255547	0.0403938	0.713539	0.113832	0.703609	0.507401	0.882514	0.654573	0.650317
AUSTRALIA	0.054424	0.538745	0.405585	0.0666835	0.026029	0.00785521	0.268028	0.0456234	0.785154	0.0953214	0.586754	0.498621	0.833362	0.63029	0.631793
AUSTRALIA	0.0483058	0.538755	0.41695	0.0615545	0.0259471	0.00829436	0.296489	0.0457881	0.85677	0.104347	0.580285	0.526912	0.823633	0.659088	0.658587
AUSTRALIA	0.0468808	0.52188	0.395735	0.056044	0.0224225	0.00635278	0.343524	0.0468068	0.928385	0.108943	0.746876	0.397039	0.863269	0.623584	0.661202
AUSTRALIA	0.0398644	0.544753	0.390631	0.049254	0.022935	0.00849866	0.366119	0.0491807	1	0.142685	0.786226	0.452733	0.91327	0.608077	0.714937
AUSTRALIA	0.0415227	0.527005	0.397433	0.0549083	0.0256169	0.0117893	0.349975	0.051256	1	0.148559	0.671999	0.485238	0.839952	0.623692	0.731544
AUSTRALIA	0.0422404	0.55079	0.413676	0.0597044	0.0238648	0.00850519	0.339686	0.043968	1	0.116929	0.678333	0.483412	0.814216	0.645337	0.71473
AUSTRALIA	0.040205	0.522619	0.385415	0.058005	0.020182	0.0096877	0.317862	0.0507119	1	0.126081	0.729461	0.446234	0.822173	0.656686	0.731706
AUSTRALIA	0.0392565	0.434649	0.354649	0.0549264	0.0286647	0.00506627	0.342749	0.0547682	1	0.185321	0.85937	0.49259	0.988652	0.631037	0.721539
CANADA	0.0598742	0.641623	0.423585	0.0274929	0.00273159	0.00420049	0.335017	0.0491421	1	0.0105943	0.540912	0.108211	0.561407	0.69664	0.641882
CANADA	0.0597835	0.50752	0.371668	0.02722	0.00246097	0.00462944	0.374709	0.0376008	1	0.010988	0.573959	0.136728	0.905956	0.677722	0.618835
CANADA	0.0591483	0.556134	0.366589	0.0282411	0.00173367	0.00520408	0.377351	0.0567433	1	0.0137434	0.619321	0.134749	0.994519	0.657044	0.620571
CANADA	0.0626551	0.507977	0.343858	0.034598	0.000380563	0.00490436	0.365279	0.0480817	1	0.0226927	0.534258	0.147254	0.878383	0.703773	0.617991
CANADA	0.0639262	0.558863	0.336627	0.0407786	0.000405933	0.00454668	0.383045	0.0555227	1	0.0223935	0.687541	0.164956	0.676191	0.689674	0.642928
CANADA	0.0680429	0.563503	0.367975	0.0476788	0.000473589	0.00467644	0.393384	0.0621688	1	0.0183451	0.626947	0.208174	0.832354	0.671274	0.660121
CANADA	0.0710166	0.540943	0.418381	0.0545666	0.000583529	0.00533801	0.447197	0.0636322	1	0.0157883	0.662921	0.283361	0.771645	0.620803	0.688789
CANADA	0.0700349	0.518582	0.491418	0.0616146	0.000769582	0.00693477	0.483503	0.0750078	1	0.0275836	0.639731	0.362218	0.841807	0.626822	0.717144
CANADA	0.0669759	0.430553	0.425948	0.0655811	0.00080341	0.00751514	0.495599	0.028079	1	0.0143751	0.600294	0.419357	0.559172	0.656001	0.638223
CANADA	0.061802	0.320741	0.36199	0.0571755	0.00100638	0.00779319	0.606302	0.0597065	1	0.0533746	0.952472	0.313853	0.645817	0.660918	0.688577
CANADA	0.067171	0.558962	0.37339	0.0686139	0.00129391	0.00839002	0.60872	0.0666719	1	0.0453775	0.701212	0.408443	0.848353	0.676941	0.687847
CANADA	0.0671687	0.561234	0.384607	0.0769073	0.00141231	0.0104585	0.627435	0.0509473	1	0.0388186	0.50814	0.55409	0.295755	0.648063	0.673645
CANADA	0.0669654	0.506422	0.398956	0.0785586	0.00153071	0.0110935	0.630301	0.0571935	1	0.0451724	0.745633	0.557225	0.888221	0.651365	0.698671
CANADA	0.0656054	0.528863	0.421926	0.0794178	0.000972549	0.0119255	0.65013	0.0597213	1	0.0440892	0.843828	0.591894	0.956697	0.647131	0.700197
CANADA	0.0619284	0.550275	0.418214	0.0774928	0.000981006	0.013055	0.671603	0.0619023	1	0.0420069	0.679144	0.590547	0.749542	0.725547	0.721578
CANADA	0.0556747	0.462757	0.412766	0.065747	0.000490503	0.0147052	0.729832	0.056007	1	0.0456151	0.812034	0.4864	0.917629	0.685455	0.749895
CANADA	0.0533645	0.476304	0.379227	0.0644032	0	0.0157161	0.783163	0.0671303	1	0.0623656	0.760415	0.496421	0.977433	0.700638	0.776553
CANADA	0.0542545	0.556998	0.367722	0.0701183	0	0.0166827	0.803059	0.0691996	1	0.0694169	0.731822	0.503839	0.683363	0.702891	0.794615
CANADA	0.0532723	0.546594	0.390156	0.0737029	0	0.0158023	0.815014	0.0576326	1	0.0583636	0.617649	0.563767	0.60784	0.703533	0.8021
CANADA	0.053021	0.511068	0.398401	0.0744892	0	0.0158895	0.839912	0.0689083	1	0.074565	0.671893	0.576682	0.988174	0.72515	0.827742
CANADA	0.0512738	0.229511	0.374261	0.0699372	0	0.0167268	1	0.0778298	1	0.114222	0.881463	0.56515	0.956025	0.730942	0.825149
CHINA	0.104152	0.772748	0.389494	0.0494808	0.00488625	0.0398985	0.186122	0.0174724	0	0.173422	0.935374	0	0.720897	0.0389825	0.0594607
CHINA	0.117136	0.766638	0.395943	0.0555153	0.0261573	0.0520624	0.178826	0.0125124	0	0.189149	0.884354	0	0.869966	0.144326	0.0418469
CHINA	0.124435	0.798223	0.403775	0.0616961	0.0344536	0.0714454	0.226373	0.00808364	0	0.205969	0.863946	0.0105519	0.771574	0.0771198	0
CHINA	0.125387	0.834024	0.410054	0.0706377	0.0344536	0.101951	0.278584	0.00774472	0	0.222608	0.79932	0	0.762267	0.0725341	0.0391052
CHINA	0.131522	0.837017	0.423343	0.0845427	0.0344536	0.155911	0.234167	0.00318361	0	0.215305	0.340136	0.00879325	0.384941	0.174401	0.0254421
CHINA	0.142842	0.887725	0.47016	0.100124	0.0344536	0.210461	0.191184	0	0	0.221129	0.697279	0.0106322	0.499831	0.18544	0.153104
CHINA	0.159884	0.94023	0.496141	0.122092	0.0344536	0.27507	0.174109	0.0133589	0	0.222469	0.748299	0.0163958	0.699408	0.219539	0.190695
CHINA	0.184597	1	0.537983	0.159709	0.0344536	0.395664	0.152669	0.0591896	0	0.213028	0.187075	0.0365237	0.682487	0.308725	0.200592
CHINA	0.2193	0.430553	0.557866	0.208907	0.0344536	0.504737	0.128616	0.0118049	0	0.205329	0	0.0922388	0.3022	0.272725	0.167103
CHINA	0.258666	0.808717	0.505214	0.232819	0.0830049	0.623038	0.271408	0.0300372	0	0.248816	0.880952	0.0922895	0.452538	0.288417	0.222621
CHINA	0.282673	0.85769	0.651742	0.27926	0.0830049	0.740049	0.285289	0.0268505	0	0.258822	0.442177	0.109524	0.437479	0.0369191	0.253981
CHINA	0.317535	0.814738	0.69905	0.348269	0.0830049	0.8272	0.263094	0.015224	0	0.256069	0.085034	0.156891	0.385489	0	0.224405
CHINA	0.352119	0.747954	0.648503	0.394487	0.0830049	0.861255	0.300231	0.0145158	0	0.263584	0.553353	0.182612	0.82633	0.0127837	0.206921
CHINA	0.385211	0.744091	0.713171	0.443412	0.0830049	0.994334	0.334626	0.0131176	0	0.277804	0.55714	0.205715	0.806358	0.0363504	0.224031
CHINA	0.411145	0.730616	0.683473	0.486074	0.0830049	1	0.372355	0.0231352	0	0.274122	0.665233	0.222924	0.808928	0.0820735	0.220272
CHINA	0.461645	0.715398	0.650162	0.513684	0.509032	0.866157	0.451056	0.0341054	0	0.283902	0.758363	0.224572	0.470894	0.0521563	0.211937
CHINA	0.460949	0.707775	0.562048	0.521777	0.574041	0.782652	0.474222	0.0289112	0	0.292072	0.662781	0.231474	0.867174	0.0769236	0.216556
CHINA	0.474813	0.711672	0.550776	0.572538	0.646728	0.816444	0.465706	0.0289899	0	0.314669	0.738483	0.250675	0.357022	0.177147	0.221025
CHINA	0.50524	0.703857	0.640895	0.647205	0.645527	0.79889	0.484355	0.0171045	0	0.278218	0.645488	0.276684	0.64044	0.220783	0.183417
CHINA	0.512403	0.672217	0.578204	0.665355	0.806843	0.808083	0.532671	0.0243985	0	0.294049	0.509476	0.270065	0.968697	0.275644	0.173694
CHINA	0.543338	0.525323	0.663959	0.68457	1	0.836435	0.644057	0.0349769	0	0.34622	0.578231	0.277078	0.813029	0.289377	0.202597
US	0.962018	0.59806	0.788872	0.475483	0.0934154	0.0048263	0.340033	0.0741609	0.912375	0.0153332	0.429106	0.152074	0.885279	0.702005	0.473244
US	1	0.474441	0.559117	0.491081	0.093407	0.00423704	0.369901	0.0654757	0.912375	0.0214541	0.52276	0.152074	0.765482	0.697331	0.418814
US	0.994299	0.503798	0.479196	0.507443	0.0933901	0.00549988	0.395903	0.0478002	0.912375	0.0241423	0.733668	0.168092	0.457868	0.67407	0.423534
US	0.928958	0.547353	0.487067	0.532294	0.0933901	0.00704129	0.419292	0.0611307	0.912375	0.0243761	0.617331	0.18411	0.367513	0.687225	0.47405
US	0.87847	0.589169	0.612637	0.568145	0.093407	0.00782348	0.44249	0.0663117	0.912375	0.0235303	0.548089	0.185566	0.259898	0.707519	0.557104
US	0.8656	0.574548	0.519896	0.606883	0.0933901	0.00654941	0.469639	0.06447	0.912375	0.0210993	0.426404	0.201584	0.528934	0.702577	0.610927
US	0.84605	0.546822	0.722972	0.643471	0.0933731	0.00736006	0.511574	0.070891	0.912375	0.0209893	0.454771	0.230707	0.51269	0.703981	0.671408
US	0.785821	0.51625	0.785604	0.674511	0.0933731	0.00862917	0.554273	0.0686077	0.912375	0.0218232	0.518253	0.262742	0	0.714677	0.704092
US	0.728942	0.430553	0.778423	0.688443	0.0933731	0.00961604	0.553572	0.0348719	0.912375	0.0289731	0.350493	0.293322	0.105584	0.695134	0.634247
US	0.753923	0.333745	0.544271	0.674692	0.0933731	0.00986041	0.545287	0.0495063	0.912375	0.0350065	0.939533	0.325357	0.307614	0.677774	0.625874
US	0.714745	0.543895	0.678194	0.701596	0.0933731	0.0102664	0.489396	0.0556125	0.912375	0.0347254	0.724482	0.339919	0.103553	0.668382	0.642628
US	0.667473	0.498017	0.677489	0.727551	0.0933731	0.010215	0.458805	0.0472962	0.912375	0.0411812	0.466524	0.355937	0.606874	0.669584	0.641301
US	0.680568	0.526945	0.660381	0.758383	0.0933731	0.00970429	0.436499	0.0556158	0.912375	0.0456425	0.651473	0.402534	0.811165	0.666141	0.641568
US	0.686153	0.509575	0.709532	0.786151	0.0933731	0.0090978	0.430891	0.0714917	0.912375	0.0477301	0.75428	0.43457	0.861745	0.662653	0.656638
US	0.696118	0.527226	0.662346	0.819492	0.0933731	0.0076214	0.424199	0.0756702	0.912375	0.049714	0.727513	0.450587	0.839578	0.717354	0.667233
US	0.766793	0.543796	1	0.850376	0.0933731	0.00691597	0.42643	0.0686354	0.912375	0.0520197	0.983227	0.450587	0.9115	0.712118	0.647222
US	0.774317	0.502671	0.951811	0.873425	0.0933731	0.00685879	0.43822	0.0735495	0.912375	0.0573213	0.788846	0.481167	0.9569	0.737088	0.657989
US	0.757532	0.525411	0.830104	0.910289	0.0933731	0.00783836	0.449373	0.0841585	0.912375	0.0581583	0.641138	0.481167	0.763954	0.737687	0.695122
US	0.75178	0.553258	0.614034	0.960041	0.0933731	0.00761984	0.444593	0.0746466	0.912375	0.0559	0.587996	0.498641	0.705655	0.703443	0.695914
US	0.772581	0.52749	0.74415	1	0.0933731	0.00751488	0.443382	0.0805071	0.912375	0.059058	0.695202	0.511746	0.828223	0.683703	0.717581
US	0.783773	0.327098	0.528439	0.984896	0.0933731	0.00829838	0.521134	0.10037	0.912375	0.0945312	0.793608	0.527764	0.98139	0.695566	0.712975
UK	0.147311	0.598673	0.548235	0.0709129	0.0361397	0.00692604	0.204584	0.0559329	0.912375	0.0624594	0.86795	0.263034	0.781307	0.976928	0.86196
UK	0.146677	0.522066	0.407699	0.0700897	0.0267077	0.00500921	0.2397	0.0461429	0.912375	0.0711739	0.79362	0.240274	0.940469	0.944918	0.883198
UK	0.153431	0.50676	0.451496	0.0765547	0.029251	0.00523146	0.269908	0.036467	0.912375	0.0810271	0.789301	0.246069	0.967756	0.967641	0.884608
UK	0.157897	0.560291	0.38158	0.089315	0.0355349	0.00584685	0.300499	0.0446148	0.912375	0.0856621	0.771838	0.28374	0.83249	0.992275	0.890417
UK	0.165559	0.52949	0.447983	0.10658	0.037186	0.00697861	0.349125	0.0526258	0.912375	0.0863622	0.774911	0.315922	0.726105	0.931815	0.905836
UK	0.160239	0.542291	0.663384	0.112322	0.0433522	0.00714399	0.386981	0.0626952	0.912375	0.0792188	0.653581	0.326872	0.596078	0.919296	0.918939
UK	0.157266	0.522184	0.599623	0.120103	0.0536251	0.00843504	0.454918	0.0649189	0.912375	0.113019	0.607362	0.357098	0.669005	0.848715	0.928386
UK	0.159416	0.538139	0.60727	0.138148	0.0705663	0.00901648	0.56122	0.0614066	0.912375	0.110368	0.60836	0.409402	0.666057	0.85316	0.928453
UK	0.136019	0.430553	0.664425	0.130545	0.0729705	0.00643749	0.689	0.0361819	0.912375	0.0954802	0.390831	0.491432	0.00113657	0.835937	0.909517
UK	0.116894	0.258113	0.35366	0.106329	0.093132	0.00592583	0.699133	0.0537377	0.912375	0.161043	0.63515	0.362966	0.675672	0.868639	0.901492
UK	0.109311	0.532859	0.421544	0.109805	0.118968	0.0083649	0.649806	0.0591658	0.912375	0.164283	0.442488	0.333155	0.574877	0.892079	0.893758
UK	0.10513	0.478925	0.369874	0.118052	0.129155	0.0110913	0.562495	0.0526144	0.912375	0.145984	0.24427	0.392579	0.235268	0.871679	0.890132
UK	0.104311	0.494001	0.39555	0.119934	0.139826	0.0136365	0.501887	0.0501741	0.912375	0.153959	0.522408	0.432003	0.790588	0.838837	0.892769
UK	0.10449	0.508703	0.405595	0.123703	0.101612	0.0159699	0.431082	0.0579741	0.912375	0.15497	0.567211	0.411281	0.890844	0.815966	0.892843
UK	0.112659	0.563325	0.411341	0.136847	0.101738	0.0169663	0.342051	0.052814	0.912375	0.121557	0.754927	0.543074	0.898502	0.878751	0.883133
UK	0.114545	0.531395	0.393706	0.130703	0.0895934	0.0233496	0.310122	0.0506131	0.912375	0.123762	0.996582	0.482979	0.690789	0.865826	0.882478
UK	0.10257	0.522374	0.757248	0.119619	0.097623	0.0247029	0.317196	0.0515596	0.912375	0.118463	0.891213	0.399654	0.981389	0.880639	0.887195
UK	0.0950487	0.533393	0.497802	0.118853	0.108918	0.0301482	0.324461	0.0563434	0.912375	0.144208	0.547087	0.424585	0.603974	0.890303	0.913024
UK	0.0960874	0.504157	0.302146	0.128031	0.108323	0.0342827	0.328604	0.0451166	0.912375	0.123908	0.581963	0.442074	0.650538	0.863756	0.918527
UK	0.0938755	0.500171	0.360481	0.127037	0.128484	0.0349713	0.319873	0.0505276	0.912375	0.135651	0.698806	0.423112	0.853867	0.830273	0.919438
UK	0.0912353	0	0.50706	0.119853	0.160181	0.0348225	0.409223	0.0483951	0.912375	0.187421	0.858732	0.448743	0.898539	0.818864	0.899623
JAPAN	0.460696	0.546103	0.34864	0.226535	0.0569744	0.0873203	0.118931	0.0285249	1	0.136878	0.882821	0.229773	0.999124	0.347227	0.0587651
JAPAN	0.407075	0.451947	0.341145	0.198558	0.0575326	0.0978979	0.15216	0.0219581	1	0.141867	0.882008	0.171145	0.764491	0.309571	0.105819
JAPAN	0.373873	0.438324	0.349771	0.189516	0.0722392	0.114537	0.107895	0.0170743	1	0.179628	0.847446	0.119366	0.792061	0.347227	0.121504
JAPAN	0.359931	0.497432	0.346147	0.205385	0.0866076	0.1671	0.082198	0.0245681	1	0.310503	0.955596	0.143822	0.910327	0.384882	0.137189
JAPAN	0.345359	0.523202	0.34453	0.222989	0.091132	0.211868	0.0642747	0.0293921	1	0.298914	0.998516	0.163517	0.867061	0.384882	0.168559
JAPAN	0.313933	0.508071	0.341839	0.220084	0.106735	0.213056	0.0660664	0.0479199	1	0.256074	0.951023	0.167027	0.835974	0.384882	0.231298
JAPAN	0.274594	0.490988	0.33162	0.209254	0.132258	0.225098	0.0710523	0.048704	1	0.267447	0.960237	0.150625	0.774912	0.309571	0.309722
JAPAN	0.241253	0.495407	0.362875	0.208221	0.174044	0.244266	0.0698106	0.0412834	1	0.294616	0.995978	0.159234	0.82366	0.328399	0.388146
JAPAN	0.244962	0.430553	0.366769	0.233053	0.179972	0.258708	0.0905069	0.0207492	1	0.33609	0.768927	0.207463	0.534338	0.57316	0.372461
JAPAN	0.268585	0.211293	0.350641	0.241669	0.229699	0.256954	0.120169	0.0255854	1	0.319025	0.773106	0.329293	0.465713	0.629644	0.356776
JAPAN	0.266855	0.598881	0.344417	0.263798	0.293414	0.267215	0.106642	0.0251438	1	0.343477	0.873892	0.360388	0.989556	0.610816	0.388146
JAPAN	0.260213	0.437606	0.333631	0.286139	0.318539	0.315513	0.108181	0.0194548	1	0.346141	0.953664	0.420511	0.854507	0.535505	0.40383
JAPAN	0.255994	0.491083	0.335449	0.287988	0.346219	0.308288	0.115275	0.0243976	1	0.304925	0.992506	0.421614	0.912391	0.591988	0.419515
JAPAN	0.204877	0.516036	0.348589	0.238032	0.249987	0.310728	0.133703	0.0436504	1	0.313794	0.946422	0.291377	0.873508	0.57316	0.497939
JAPAN	0.186441	0.448388	0.360431	0.223172	0.249514	0.310006	0.13401	0.0478156	1	0.297847	0.534145	0.356555	0.673114	0.591988	0.560678
JAPAN	0.179042	0.498441	0.34157	0.201868	0.221014	0.304613	0.124155	0.0526313	1	0.344289	0.86815	0.260622	0.767043	0.648471	0.607733
JAPAN	0.19933	0.466504	0.38801	0.228199	0.241158	0.299073	0.132585	0.0508367	1	0.32345	0.978357	0.330724	0.642782	0.667299	0.607733
JAPAN	0.183705	0.502982	0.359195	0.224766	0.269751	0.310646	0.148213	0.0623948	1	0.356347	0.921054	0.315317	0.765189	0.686127	0.639102
JAPAN	0.176297	0.459784	0.367633	0.229809	0.266656	0.312444	0.149308	0.0498138	1	0.368876	0.835188	0.336369	0.736974	0.667299	0.654787
JAPAN	0.17691	0.427149	0.386717	0.233837	0.316873	0.32456	0.169011	0.0588578	1	0.374673	0.923678	0.348032	0.980729	0.667299	0.670472
JAPAN	0.17935	0.258255	0.413728	0.229916	0.393468	0.339412	0.233412	0.063499	1	0.442967	0.995749	0.355284	0.882923	0.667299	0.670472
SWISS	0.0156924	0.593371	0.364761	0.00555296	0.179579	0.00472604	0.309485	0.145283	1	0.080335	0.738095	0.331268	0.903975	0.867138	0.928068
SWISS	0.0165695	0.499037	0.34744	0.00590012	0.166208	0.00453989	0.305533	0.0933528	1	0.0795699	0.835034	0.356173	0.950427	0.819404	0.928452
SWISS	0.0176397	0.433765	0.345479	0.00697077	0.178866	0.00663453	0.320892	0.0676747	1	0.114651	0.894558	0.378534	0.951103	0.830859	0.92653
SWISS	0.0188953	0.43538	0.36039	0.0094578	0.185615	0.00856546	0.334339	0.0791383	1	0.133228	0.894558	0.495516	0.999652	0.815838	0.943393
SWISS	0.0185949	0.543612	0.343976	0.0114295	0.161677	0.0106734	0.338992	0.0802854	1	0.123382	0.867347	0.537043	0.876386	0.70732	0.951486
SWISS	0.0173088	0.545511	0.338204	0.0121068	0.180367	0.00591839	0.349316	0.103685	1	0.0959321	0.804422	0.56127	0.917412	0.756878	0.95668
SWISS	0.0165852	0.59792	0.404668	0.0132071	0.223314	0.00641877	0.363018	0.117796	1	0.0908675	0.823129	0.584782	0.791323	0.619056	0.966434
SWISS	0.0162038	0.591695	0.39807	0.0155213	0.260792	0.00814685	0.377995	0.10662	1	0.0778921	0.879252	0.58331	0.758558	0.631982	0.968405
SWISS	0.0176061	0.430553	0.338628	0.0191278	0.244882	0.00819768	0.368435	0.0629385	1	0.0871225	0.590136	0.751889	0.659274	0.616775	0.945886
SWISS	0.018468	0.34572	0.396731	0.0185125	0.312436	0.0205891	0.418782	0.0778252	1	0.132354	0.918367	0.697406	0.790601	0.669745	0.951234
SWISS	0.0180668	0.565055	0.357723	0.0206162	0.398846	0.0534154	0.404698	0.0789677	1	0.155967	0.886054	0.726599	0.99411	0.711092	0.963793
SWISS	0.0203215	0.508436	0.361748	0.0261317	0.445301	0.0674548	0.422925	0.0683098	1	0.136915	0.964286	1	0.887653	0.604275	0.955579
SWISS	0.0183919	0.483344	0.386695	0.024743	0.470338	0.118838	0.46059	0.0770853	1	0.174339	0.882653	0.781381	0.944594	0.638338	0.959675
SWISS	0.0184181	0.507606	0.302314	0.0256768	0.337641	0.124224	0.482003	0.0945308	1	0.181862	0.962585	0.804295	0.96587	0.652652	0.959182
SWISS	0.0184588	0.529684	0.362058	0.0266336	0.337746	0.126939	0.492264	0.100891	1	0.154676	0.998299	0.819905	0.922011	0.706276	0.963005
SWISS	0.0188411	0.501767	0.489208	0.0251057	0.300511	0.14304	0.476076	0.101091	1	0.166703	0.806122	0.819288	0.628196	0.729836	0.962855
SWISS	0.0180835	0.518553	0.551709	0.0248125	0.32783	0.16244	0.492391	0.0938417	1	0.174712	0.926871	0.785741	0.871607	0.753928	0.966492
SWISS	0.0166187	0.49061	0.521056	0.0251568	0.368018	0.195661	0.509089	0.104006	1	0.19293	0.913265	0.807593	0.996114	0.754217	0.970209
SWISS	0.0161418	0.549895	0.126108	0.0265879	0.361995	0.189459	0.51304	0.0872388	1	0.18823	0.843537	0.778832	0.864224	0.748489	0.969691
SWISS	0.0156251	0.481869	0.346152	0.02639	0.429612	0.205035	0.545797	0.111151	1	0.194286	0.942177	0.778544	0.919577	0.758153	0.969156
SWISS	0.0171104	0.342625	0	0.0272639	0.535404	0.261193	0.606405	0.116094	1	0.229524	0.87585	0.831478	0.832728	0.77745	0.964423
HONG KONG	0.00548604	0.740027	0.426437	0.00048463	0.000152225	0.0247437	0.28036	0.194549	0.912375	0.427858	0.36684	0.0165593	0.979655	0.530924	0.978118
HONG KONG	0.0053763	0.458863	0.375441	0.000377892	0.000160682	0.0256909	0.269334	0.157812	0.912375	0.420838	0.726148	0.0256492	0.840102	0.537409	0.978127
HONG KONG	0.00449302	0.502243	0.343515	0.000233968	0.00019451	0.0258849	0.269079	0.146551	0.912375	0.425363	0.481933	0.0297564	0.721502	0.541646	0.967108
HONG KONG	0.00243284	0.557649	0.35889	0	0.000236794	0.0275717	0.265383	0.238664	0.912375	0.486346	0.559952	0.0405843	0.965532	0.547895	0.974491
HONG KONG	0.00150317	0.78106	0.363607	0.000363591	0.000245251	0.0289244	0.260093	0.277139	0.912375	0.509678	0.937617	0.0502062	0.771201	0.516093	0.985436
HONG KONG	0.00139849	0.729129	0.388021	0.00095127	0.000287536	0.0291087	0.26602	0.317725	0.912375	0.498702	0.84795	0.0504743	0.919344	0.549979	0.995539
HONG KONG	0.00119789	0.715053	0.393145	0.00151519	0.000355192	0.031438	0.233454	0.492621	0.912375	0.544213	0.663223	0.051268	0.769401	0.566369	0.99546
HONG KONG	0.000840404	0.692577	0.415543	0.00236635	0.000473589	0.0365233	0.252382	0.699465	0.912375	0.607226	0.657308	0.0494729	0.696472	0.584466	0.998432
HONG KONG	0.000177192	0.430553	0.421935	0.00272838	0.000490503	0.0443126	0.311014	0.332526	0.912375	0.604992	0.271572	0.0742708	0.427408	0.591288	0.995428
HONG KONG	0.00050048	0.33932	0.405338	0.00248176	0.000625814	0.0634395	0.351865	0.60075	0.912375	0.658302	0.904857	0.0757738	0.829954	0.595909	0.995657
HONG KONG	0.000217817	0.704565	0.442324	0.00316939	0.000794953	0.0668061	0.46008	0.662346	0.912375	0.6644	0.613454	0.103108	0.391998	0.586495	0.998648
HONG KONG	0	0.627256	0.459788	0.00410607	0.000887979	0.0711475	0.492009	0.504549	0.912375	0.694477	0.101148	0.108088	0.156101	0.587498	0.998363
HONG KONG	0.000365713	0.503971	0.432149	0.00477129	0.000938721	0.0794752	0.512275	0.602323	0.912375	0.735318	0.313961	0.13559	0.988231	0.588186	0.998031
HONG KONG	0.000602722	0.559439	0.434712	0.00538711	0.000676556	0.0778758	0.557906	0.627656	0.912375	0.791879	0.265647	0.145036	0.684945	0.582178	0.99754
HONG KONG	0.000934279	0.546015	0.50364	0.00612994	0.000676556	0.0824013	0.627946	0.61814	0.912375	0.822903	0.251081	0.17911	0.827722	0.619828	0.997078
HONG KONG	0.00240869	0.531187	0.57024	0.00697464	0.000600443	0.0903211	0.619087	0.570832	0.912375	0.817801	0.494754	0.186609	0.721078	0.58486	0.996612
HONG KONG	0.0026694	0.522778	0.508078	0.0075154	0.000651185	0.0974716	0.648913	0.549878	0.912375	0.851417	0.593655	0.186395	0.865482	0.60497	0.996235
HONG KONG	0.00265707	0.586935	0.498267	0.00847748	0.000735754	0.109254	0.703148	0.712989	0.912375	0.875522	0.749341	0.183806	0.616753	0.611548	0.995837
HONG KONG	0.00262907	0.549361	0.46096	0.00944158	0.000727297	0.10751	0.691358	0.587835	0.912375	0.858324	0.594195	0.196973	0.797244	0.61702	1
HONG KONG	0.00249662	0.370229	0.410572	0.00950386	0.000862608	0.111863	0.781282	0.752868	0.912375	0.88571	0.51306	0.208089	0.898241	0.622498	0.999814
HONG KONG	0.00220834	0.177575	0.487517	0.00864992	0.00106558	0.125024	0.893129	1	0.912375	1	0.960721	0.211025	0.765698	0.627262	0.999672
SWEDISH	0.0141379	0.625342	0.364418	0.004781	0.013751	0.000579333	0.0114415	0.0613567	1	0	0.85034	0.221232	0.622583	0.98043	0.79253
SWEDISH	0.0123487	0.494042	0.358435	0.00381776	0.0139709	0	0.0354309	0.0457631	1	0.00321036	0.593537	0.165854	0.797458	0.952119	0.813488
SWEDISH	0.0137356	0.523629	0.358648	0.00497015	0.0176412	0.000753734	0.037262	0.0284008	1	0.0128753	0.636054	0.189934	0.982049	0.978745	0.812928
SWEDISH	0.01662	0.528098	0.342552	0.00815061	0.02121	0.00142836	0.0356424	0.0395642	1	0.0137258	0.67517	0.349693	0.996628	1	0.828243
SWEDISH	0.0172269	0.60834	0.356662	0.0105437	0.0221318	0.00205939	0.046655	0.0359954	1	0.0100546	0.940476	0.399939	0.938205	0.972158	0.862379
SWEDISH	0.0155568	0.54983	0.361771	0.0108783	0.0236794	0.00225311	0.0930505	0.0488519	1	0.00308706	0.926871	0.432612	0.644877	0.948117	0.87619
SWEDISH	0.0154352	0.621242	0.363423	0.0123334	0.0274428	0.00295593	0.114435	0.0682122	1	0.0198573	0.772109	0.485555	0.469133	0.886631	0.902137
SWEDISH	0.016232	0.572807	0.39476	0.0155454	0.0337686	0.0035585	0.16128	0.0581096	1	0.0215294	0.627551	0.53343	0.577544	0.892675	0.908665
SWEDISH	0.0151239	0.430553	0.388637	0.0167921	0.032314	0.00323085	0.20803	0.0275588	1	0.0103311	0.418367	0.754187	0.537324	0.872537	0.873259
SWEDISH	0.0122524	0.26487	0.346394	0.0129669	0.0374727	0.00673348	0.24351	0.0483649	1	0.0390706	0.916667	0.543927	0.915264	0.901876	0.901066
SWEDISH	0.013099	0.672281	0.335551	0.0157603	0.0485006	0.0065703	0.231901	0.0576135	1	0.0366719	0.806122	0.781719	0.857142	0.916177	0.889727
SWEDISH	0.0141563	0.563152	0.343816	0.0194495	0.0534817	0.00682851	0.243499	0.0436049	1	0.0257875	0.5	0.938381	0.908845	0.861917	0.877108
SWEDISH	0.0126949	0.413375	0.340296	0.018431	0.0567884	0.00719062	0.265188	0.0497864	1	0.0419877	0.852041	0.660083	0.884104	0.838837	0.87819
SWEDISH	0.0134777	0.483682	0.33645	0.0200502	0.0413376	0.0111282	0.274247	0.0621046	1	0.042925	0.993197	0.722435	0.718454	0.806162	0.886701
SWEDISH	0.0126355	0.541874	0.323519	0.0198203	0.0405511	0.0105878	0.278884	0.0661389	1	0.0283382	0.969388	0.69286	0.870877	0.922908	0.878934
SWEDISH	0.0107681	0.614374	0.348076	0.0161982	0.0363057	0.00968027	0.271169	0.0673521	1	0.0440963	0.991497	0.572543	0.997187	0.900455	0.881918
SWEDISH	0.0108501	0.518629	0.355085	0.0166954	0.0393755	0.0101351	0.288334	0.0694427	1	0.0413532	0.836735	0.587279	0.918459	0.900401	0.879225
SWEDISH	0.0105366	0.538316	0.366695	0.0178907	0.0445258	0.0106288	0.301924	0.0721055	1	0.0568807	0.69898	0.673223	0.47467	0.905224	0.888464
SWEDISH	0.00982387	0.513856	0.332957	0.0185711	0.0438154	0.0100891	0.312114	0.060314	1	0.0513925	0.671769	0.674376	0.31276	0.899212	0.88665
SWEDISH	0.00875562	0.515288	0.356223	0.0175543	0.0518918	0.00844667	0.306732	0.0774076	1	0.0585195	0.70068	0.609682	0.687842	0.908857	0.889997
SWEDISH	0.00983409	0.350754	0.359329	0.0181752	0.0647971	0.00866702	0.347477	0.0893008	1	0.100162	0.918367	0.664051	0.641646	0.908549	0.89783
